# Supplementary material for: Oral cleaning habits and the copy number of periodontal bacteria in pregnant women and its correlation with birth outcomes: an epidemiological study in Mibilizi, Rwanda
Source: BMC Oral Health. 2022 Sep 26;22:428. doi: 10.1186/s12903-022-02443-4 (PMC9512986; doi:10.1186/s12903-022-02443-4)
Supplement: Supplementary file 2 — Additional file 2. Raw data of the number of bacteria calculated from the amount of DNA detected by real-time PCR. [file 12903_2022_2443_MOESM2_ESM.xlsx]

## Sheet: Positive control
Bacteria species	Genomie size (Mb)		Concentration (ng/μl)
P.gingivalis	2.35		23.5
T.forsythia	3.41		34.1
T.denticola	2.84		28.4
P.intermedia	2.67417		26.7

## Sheet: Sample copy number
ID	Universal	P.gingivalis	T.forsythia	T.denticola	P.intermedia
1	3.32039e+06	1570000	5141.41	64640	1226.73
2	4.60194e+06	0	6414.14	16261	1345.13
3	1.45631e+06	98000	19292.9	247450	7196.06
4	6.28155e+06	5080	3.44444	1373.6	221.249
5	1.70874e+06	47200	3363.64	45046	6363.64
8	1.13592e+06	944	15555.6	242400	2289.16
9	1.41748e+06	54100	8939.39	91203	5410.73
10	4.49515e+06	76700	6878.79	72821	197.152
11	5.23301e+06	69200	11414.1	36057	1077.77
12	2.41748e+06	2650	5494.95	97566	174.151
13	1.05371e+07	829	18282.8	1150000	1829.13
14	505825	41000	8060.61	48480	349.398
15	3.19417e+06	55400	9272.73	119180	4041.62
18	4.35128e+07	106000	60.101	1500000	966.046
19	3.05825e+06	0	387.879	5464.1	136.911
20	571845	0	720.202	22018	191.867
21	1.79798e+07	47477	5425.74	108455	6341.73
23	1.18182e+07	12214	2219.05	12139	43.5926
25	2.65657e+06	0	365.714	25472	7725.66
26	9.51515e+06	0	2.19048	57809.5	44159.3
27	1.0404e+07	72890	11047.6	228850	30708
29	4.57576e+06	0	1666.67	49451.5	1047.1
30	4.41414e+06	0	1371.43	28556.5	6159.29
31	3.46465e+06	29747	2609.52	29750.5	16194.7
32	7.00908e+06	93772	8209.52	117410	2190.58
35	113131	0	230.476	21.5915	0.880083
36	1.9697e+07	0	2923.81	100495	32858.7
37	8.28283e+06	0	8295.24	171140	40306.7
38	1.55556e+06	15563	1409.52	68854	506.195
39	7.34343e+06	23640	520	37710.5	17964.6
40	1.17172e+07	0	472.381	22089	0
41	7.45455e+06	6018.35	1257.14	80893.5	11829.1
42	4.90909e+06	4077.9	6733.33	205965	49616.6
43	4.70707e+06	36248	4276.19	131340	4805.31
46	1.42424e+06	0	440	1174.1	2354.87
47	3.34343e+06	1467.65	10000	86300	17415.1
48	1.06061e+07	728900	14381	189050	36801.8
49	3.52525e+06	1536.6	172.381	631.825	3274.92
50	6.85859e+06	41567	1800	1180000	12035.4
51	9.46429e+06	0	11683.2	177143	1318.58
52	1.00893e+07	8494.5	0	28476.2	5136.91
54	3.16071e+06	866.25	2171.43	24857.1	2639.65
55	9.46429e+06	51700	1095.24	24000	7207.01
56	4.42857e+06	80010	26285.7	1180.95	647.317
58	5.02679e+06	0	1285.71	59238.1	1129.63
59	8.08929e+06	30660	1409.52	13047.6	114.815
61	3.89286e+06	0	773	144	24.0404
62	2.05357e+07	107100	3504.76	231429	7267.99
63	5.25e+06	0	16.9524	2076.19	0
64	1.19643e+07	2488.5	2752.38	139048	7342.59
65	7.14286e+06	0	10476.2	258095	10185.2
66	1.99107e+07	77595	11714.3	379048	45454.5
67	3107.14	0	0	0	0
68	1.625e+07	0	534.286	84000	333.333
69	18750000	426300	10571.4	816190	18518.5
70	3.08036e+07	126000	2761.9	62666.7	53425.9
71	5e+07	0	4857.14	185714	63425.9
72	4.89286e+07	0	5980.95	1510000	244444
73	1.91071e+07	0	2819.05	156190	1565.66
74	1.15179e+07	0	11.5238	9990	1803.96
75	9.01786e+06	0	4733.33	104762	27676.8
76	1.29464e+07	28245	2666.67	76857.1	4303.03
77	8.49107e+06	15855	1476.19	23904.8	9148.15
78	1.51786e+07	0	7009.52	155238	46161.6
79	3.35714e+06	0	0	0	6222.22
80	4.96429e+06	0	29.4286	14.6667	0
81	1.4569e+07	377000	33267.3	465179	23030.3
82	1.15517e+07	39800	3504.76	36852	4636.36
83	2.73276e+07	407000	13333.3	260850	33294.7
84	3.63793e+07	351000	1571.43	311910	19798
85	4.7069e+06	130000	13714.3	147630	8626.26
86	2.55172e+06	0	77.8	22.2	150.812
87	8.96552e+06	0	1133.33	27306	960.606
88	6.93103e+06	0	3380.95	148740	4444.44
89	3.71552e+06	0	314.286	957.93	177.268
90	2.41379e+07	62700	5723.81	164280	17633.4
91	1.01724e+06	0	709.524	15207	373.55
92	9.39655e+06	0	6971.43	5871.9	914.141
93	1.64655e+07	152000	3828.57	0	9907.19
94	3.17241e+07	182000	21904.8	462870	83062.6
95	1.36207e+07	111000	8142.86	279720	16262.6
96	3.76724e+07	0	11142.9	351870	27979.8
98	6.5431e+06	292000	11714.3	213120	6181.82
99	2.21552e+07	18800	28381	0	0
100	3.97414e+07	139000	8009.52	164280	23535.4
102	1.18103e+07	0	12190.5	41070	6763.34
103	1.5e+07	157000	9457.14	170940	16357.3
104	3.18966e+06	819	611.429	41625	526.682
105	1.08621e+07	20500	23142.9	150960	5338.89
106	1.46552e+07	0	4438.1	90576	3131.31
107	1.58621e+07	35800	971.429	4551	4873.1
108	5.53448e+06	15400	1676.19	6093.9	26.5657
109	4.91379e+06	0	305.714	2220	0
110	2.43966e+07	112000	3771.43	397380	16040.6
111	14900000	0	8885.71	186660	34111.7
112	3510000	127680	6590.48	295800	1959.46
113	58400000	1345200	48666.7	932280	4020.27
114	2180000	245100	10761.9	108120	2668.92
115	9370000	0	892.381	107100	0
116	41000000	426360	51142.9	1162800	19191.9
117	12500000	0	2761.9	298	1689.26
118	1310000	0	372.381	7915.2	387.817
119	49300000	0	8638.1	1468800	28731
121	14000000	0	5704.76	279480	8771.57
122	18100000	0	83619	1377000	5299.49
123	20700000	149340	5057.14	225420	367.117
124	8380000	0	8180.95	215220	842.64
125	17200000	338000	3761.9	164220	7908.63
126	37800000	870960	19809.5	2162400	109645
128	8780000	161880	10476.2	128520	2335.77
130	35100000	3.2946e+06	92000	1326000	30558.4
131	10700000	0	5923.81	4314.6	23451.8
132	3450000	210900	20857.1	302940	1542.79
133	18500000	727320	30095.2	328440	3147.21
134	5610000	69084	4333.33	186660	785.787
135	3190000	222300	12952.4	295800	7228.43
137	18600000	0	11428.6	2958	3963.04
138	18500000	0	0	98634	1463.96
139	6570000	15732	705.714	10710	91.8891
140	30300000	0	15238.1	115260	591.241
141	2.66694e+06	0.28451	81786.5	655856	6081.08
143	2.45143e+06	0	10893.3	161261	2987.68
146	2.52327e+06	0	8040	18828.8	3.19192
148	2.38857e+06	23076.9	23433.9	287387	685.089
149	1.22122e+07	0	30742.5	0	1242.3
150	3.5649e+06	89200	5788.86	1261.26	2826.58
151	1.44571e+06	218124	10858.5	231532	88.2957
152	4.22041e+06	363541	28422.3	158559	25051.3
153	1.6702e+06	0	7169.37	42072.1	583.333
154	82342.9	0	125	3585.59	39.527
155	1.61633e+06	0	4385.15	222523	701.232
157	1.54449e+06	0	5081.21	7740	137.387
158	5.28898e+06	0	138.051	568468	9617.12
159	229878	0	0	0	0
160	5.85469e+06	100421	12181	64955	12012.3
161	1.57143e+06	293994	41879.4	485586	3511.29
162	3.27755e+06	8883.03	79582.4	203604	1486.49
163	7.01306e+06	108535	7146.17	150450	197.072
164	9.96735e+06	388830	46055.7	402703	12387.4
165	2.80163e+06	1.45416e+06	85846.9	579279	746.407
166	2.64898e+06	129610	38051	19189.2	0
167	1.85878e+06	63224.4	12645	14774.8	1040.67
168	8.77311e+06	344573	23549.9	572973	2398.23
169	1.32655e+06	0	31670.5	233333	0
170	3.29286e+06	153846	8480.28	7135.14	183.186
171	1.77814e+06	758000	32200	380000	13097.3
172	2.96357e+06	0	15000	10800	2408.76
173	333990	99600	1900	78200	665.487
175	7.40893e+06	95600	6110	27400	1955.75
176	8.51439e+06	1460000	59100	834000	10531
177	7.0326e+06	243000	2570	9360	1539.82
179	5.03337e+06	415000	25400	306000	7610.62
180	8.09102e+06	136000	30200	178000	10442.5
